# Supplementary material for: Differential Gene Expression and Allele Frequency Changes Favour Adaptation of a Heterogeneous Yeast Population to Nitrogen-Limited Fermentations
Source: Front Microbiol. 2020 Jun 15;11:1204. doi: 10.3389/fmicb.2020.01204 (PMC7307137; doi:10.3389/fmicb.2020.01204)
Supplement: Supplementary file 2 [file Table_2.XLSX]

## Sheet: Supp_Table_2
Supplementary Table 2. Diferentially expressed genes with “absolute differential expression log2 ratio” ≥ 2.
Condition	Name	Systematic name	Function a	Differential expression log2 ratio	Differential expression p-value	SGD new name a
[Up-regulated in MS60]	DAL4	YIR028W	Allantoin permease; expression sensitive to nitrogen catabolite repression and induced by allophanate, an intermediate in allantoin degradation	6.89921	6.33476e-129	-
[Up-regulated in MS60]	DAL80	YKR034W	Negative regulator of genes in multiple nitrogen degradation pathways; expression is regulated by nitrogen levels and by Gln3p; member of the GATA-binding family, forms homodimers and heterodimers with Gzf3p; DAL80 has a paralog, GZF3, that arose from the whole genome duplication	5.67997	3.08009e-40	-
[Up-regulated in MS60]	PUT4	YOR348C	Proline permease; required for high-affinity transport of proline; also transports the toxic proline analog azetidine-2-carboxylate (AzC); PUT4 transcription is repressed in ammonia-grown cells	4.99157	1.10765e-55	-
[Up-regulated in MS60]	DAL5	YJR152W	Allantoate permease; ureidosuccinate permease; also transports dipeptides, though with lower affinity than for allantoate and ureidosuccinate; expression is constitutive but sensitive to nitrogen catabolite repression	4.93845	9.87013e-31	-
[Up-regulated in MS60]	DAL7	YIR031C	Malate synthase; can accept butyryl-CoA as acyl-CoA donor in addition to traditional substrate acetyl-CoA; recycles glyoxylate generated during allantoin degradation; SWAT-GFP and mCherry fusion proteins localize to the cytosol; expression sensitive to nitrogen catabolite repression and induced by allophanate, an intermediate in allantoin degradation	4.85649	5.3422e-46	-
[Up-regulated in MS60]	PUT1	YLR142W	Proline oxidase; nuclear-encoded mitochondrial protein involved in utilization of proline as sole nitrogen source; PUT1 transcription is induced by Put3p in the presence of proline and the absence of a preferred nitrogen source	4.33077	1.23514e-31	-
[Up-regulated in MS60]	PUT2	YHR037W	Delta-1-pyrroline-5-carboxylate dehydrogenase; nuclear-encoded mitochondrial protein involved in utilization of proline as sole nitrogen source; deficiency of human homolog ALDH4A1 causes type II hyperprolinemia (HPII), an autosomal recessive inborn error of metabolism; human homolog ALDH4A1 can complement yeast null mutant	4.25608	1.62336e-71	-
[Up-regulated in MS60]	DCG1	YIR030C	Protein of unknown function; expression is sensitive to nitrogen catabolite repression and regulated by Dal80p; contains transmembrane domain	4.24303	2.35586e-30	-
[Up-regulated in MS60]	UGA4	YDL210W	GABA (gamma-aminobutyrate) permease; serves as a GABA transport protein involved in the utilization of GABA as a nitrogen source; catalyzes the transport of putrescine and delta-aminolevulinic acid (ALA); localized to the vacuolar membrane	4.16832	2.5666e-28	-
[Up-regulated in MS60]	OPT2	YPR194C	Oligopeptide transporter; localized to peroxisomes and affects glutathione redox homeostasis; also localizes to the plasma membrane (PM) and to the late Golgi, and has a role in maintenance of lipid asymmetry between the inner and outer leaflets of the PM; member of the OPT family, with potential orthologs in S. pombe and C. albicans; also plays a role in formation of mature vacuoles and in polar…	3.97777	3.86057e-57	-
[Up-regulated in MS60]	DUR3	YHL016C	Plasma membrane transporter for both urea and polyamines; expression is highly sensitive to nitrogen catabolite repression and induced by allophanate, the last intermediate of the allantoin degradative pathway	3.97442	7.62549e-34	-
[Up-regulated in MS60]	ALD2	YMR170C	Cytoplasmic aldehyde dehydrogenase; involved in ethanol oxidation and beta-alanine biosynthesis; uses NAD+ as the preferred coenzyme; expression is stress induced and glucose repressed; very similar to Ald3p	3.96555	5.0194e-86	-
[Up-regulated in MS60]	DUR1,2	YBR208C	Urea amidolyase; contains both urea carboxylase and allophanate hydrolase activities, degrades urea to CO2 and NH3; expression sensitive to nitrogen catabolite repression and induced by allophanate, an intermediate in allantoin degradation; protein abundance increases in response to DNA replication stress	3.93127	4.23596e-38	-
[Up-regulated in MS60]	DAL2	YIR029W	Allantoicase; converts allantoate to urea and ureidoglycolate in the second step of allantoin degradation; expression sensitive to nitrogen catabolite repression and induced by allophanate, an intermediate in allantoin degradation	3.56009	1.41046e-31	-
[Up-regulated in MS60]	CPS1	YJL172W	Vacuolar carboxypeptidase S; expression is induced under low-nitrogen conditions	3.52163	7.7853e-38	-
[Up-regulated in MS60]	hypothetical protein	YIR042C	Putative protein of unknown function; YIR042C is a non-essential gene	3.28413	8.21988e-25	-
[Up-regulated in MS60]	YSP3	YOR003W	Putative precursor of the subtilisin-like protease III; SWAT-GFP and mCherry fusion proteins localize to the endoplasmic reticulum; YSP3 has a paralog, PRB1, that arose from the whole genome duplication	3.27124	2.29376e-45	-
[Up-regulated in MS60]	PDC6	YGR087C	Minor isoform of pyruvate decarboxylase; decarboxylates pyruvate to acetaldehyde, involved in amino acid catabolism; transcription is glucose- and ethanol-dependent, and is strongly induced during sulfur limitation	3.25464	3.40268e-15	-
[Up-regulated in MS60]	ADY3	YDL239C	Protein required for spore wall formation; subunit of the leading edge protein (LEP) complex (Ssp1-Ady3-Don1-Irc10) that forms a ring-like structure at the leading edge of the prospore membrane during meiosis II; mediates assembly of the LEP complex, formation of the ring-like structure via interaction with spindle pole body components and prospore membrane maturation; potentially phosphorylated …	3.23213	1.19584e-65	-
[Up-regulated in MS60]	SPS4	YOR313C	Protein whose expression is induced during sporulation; not required for sporulation; heterologous expression in E. coli induces the SOS response that senses DNA damage	3.21133	4.9891e-21	-
[Up-regulated in MS60]	GAP1	YKR039W	General amino acid permease; Gap1p senses the presence of amino acid substrates to regulate localization to the plasma membrane when needed; essential for invasive growth	3.10048	6.80313e-18	-
[Up-regulated in MS60]	VBA1	YMR088C	Permease of basic amino acids in the vacuolar membrane	3.00869	1.95497e-27	-
[Up-regulated in MS60]	SRT1	YMR101C	Forms the dehydrodolichyl diphosphate syntase (DDS) complex with NUS1; involved in synthesis of long-chain dolichols (19-22 isoprene units; as opposed to Rer2p which synthesizes shorter-chain dolichols); localizes to lipid bodies; transcription is induced during stationary phase	3.00565	2.595e-10	-
[Up-regulated in MS60]	DAL1	YIR027C	Allantoinase; converts allantoin to allantoate in the first step of allantoin degradation; expression sensitive to nitrogen catabolite repression	3.00017	5.48018e-44	-
[Up-regulated in MS60]	CDA2	YLR308W	Chitin deacetylase; together with Cda1p involved in the biosynthesis ascospore wall component, chitosan; required for proper rigidity of the ascospore wall	2.89296	2.23461e-06	-
[Up-regulated in MS60]	hypothetical protein	YIL165C	Putative protein of unknown function; mutant exhibits mitophagy defects; in closely related species and other S. cerevisiae strain backgrounds YIL165C and adjacent ORF, YIL164C, likely constitute a single ORF encoding a nitrilase gene	2.8701	1.58715e-16	-
[Up-regulated in MS60]	SSP1	YHR184W	Protein involved in the control of meiotic nuclear division; involved in the coordination of meiosis with spore formation; subunit of the leading edge protein (LEP) complex (Ssp1-Ady3-Don1-Irc10) that forms a ring-like structure at the leading edge of the prospore membrane during meiosis II; required for assembly of the leading edge coat and both prospore membrane shaping and organization; transc…	2.84502	4.26184e-09	-
[Up-regulated in MS60]	RRT5	YFR032C	Putative protein of unknown function; non-essential gene identified in a screen for mutants with increased levels of rDNA transcription; expressed at high levels during sporulation	2.82189	2.10637e-16	-
[Up-regulated in MS60]	LEE1	YPL054W	Zinc-finger protein of unknown function	2.81706	1.45784e-08	-
[Up-regulated in MS60]	MEI4	YER044C-A	Meiosis-specific protein involved in forming DSBs; involved in double-strand break (DSBs) formation during meiotic recombination; required for chromosome synapsis and production of viable spores	2.80322	2.72974e-26	-
[Up-regulated in MS60]	IME1	YJR094C	Master regulator of meiosis that is active only during meiotic events; activates transcription of early meiotic genes through interaction with Ume6p; degraded by the 26S proteasome following phosphorylation by Ime2p; transcription is negatively regulated in cis by the IRT1 long noncoding antisense RNA	2.80236	3.4402e-23	-
[Up-regulated in MS60]	hypothetical protein	YFL040W	Putative transporter; member of the sugar porter family; YFL040W is not an essential gene; may have a role in intracellular sterol transport	2.78416	6.54214e-21	-
[Up-regulated in MS60]	hypothetical protein	YOR338W	Putative protein of unknown function; YOR338W transcription is regulated by Azf1p and its transcript is a specific target of the G protein effector Scp160p; identified as being required for sporulation in a high-throughput mutant screen; YOR338W has a paralog, FUN19, that arose from the whole genome duplication	2.774	6.96088e-29	-
[Up-regulated in MS60]	GUD1	YDL238C	Guanine deaminase; a catabolic enzyme of the guanine salvage pathway producing xanthine and ammonia from guanine; activity is low in exponentially-growing cultures but expression is increased in post-diauxic and stationary-phase cultures	2.72945	9.01941e-33	-
[Up-regulated in MS60]	HO	YDL227C	Site-specific endonuclease; required for gene conversion at the MAT locus (homothallic switching) through the generation of a ds DNA break; expression restricted to mother cells in late G1 as controlled by Swi4p-Swi6p, Swi5p, and Ash1p	2.71555	6.54617e-12	-
[Up-regulated in MS60]	MFA2	YNL145W	Mating pheromone a-factor; made by a cells; interacts with alpha cells to induce cell cycle arrest and other responses leading to mating; biogenesis involves C-terminal modification, N-terminal proteolysis, and export; also encoded by MFA1	2.68779	1.04681e-12	-
[Up-regulated in MS60]	ECM38	YLR299W	Gamma-glutamyltranspeptidase; major glutathione-degrading enzyme; involved in detoxification of electrophilic xenobiotics; expression induced mainly by nitrogen starvation	2.61874	3.62637e-39	-
[Up-regulated in MS60]	hypothetical protein	YHR213W-A	Putative protein of unknown function; identified by gene-trapping, microarray-based expression analysis, and genome-wide homology searching	2.61268	6.73891e-14	-
[Up-regulated in MS60]	MCH5	YOR306C	Plasma membrane riboflavin transporter; facilitates the uptake of vitamin B2; required for FAD-dependent processes; sequence similarity to mammalian monocarboxylate permeases, however mutants are not deficient in monocarboxylate transport	2.55784	2.94926e-28	-
[Up-regulated in MS60]	RGS2	YOR107W	Negative regulator of glucose-induced cAMP signaling; directly activates the GTPase activity of the heterotrimeric G protein alpha subunit Gpa2p	2.5243	5.46966e-31	-
[Up-regulated in MS60]	hypothetical protein	YOL019W	Protein of unknown function; green fluorescent protein (GFP)-fusion protein localizes to the cell periphery and vacuole; YOL019W has a paralog, DCV1, that arose from the whole genome duplication	2.50781	4.74237e-30	-
[Up-regulated in MS60]	short-chain dehydrogenase/reductase	YDL114W	Putative short-chain dehydrogenase/reductase; YDL114W is not an essential gene	2.50165	5.99969e-08	-
[Up-regulated in MS60]	DSD1	YGL196W	D-serine dehydratase (aka D-serine ammonia-lyase); converts D-serine to pyruvate and ammonia by a reaction dependent on pyridoxal 5'-phosphate and zinc; may play a role in D-serine detoxification; L-serine is not a substrate	2.49591	1.23996e-18	-
[Up-regulated in MS60]	hypothetical protein	YCL048W-A	Putative protein of unknown function; SWAT-GFP and mCherry fusion proteins localize to the cell periphery and vacuole; YCL048W-A has a paralog, YDR524C-B, that arose from the whole genome duplication	2.48879	1.97688e-07	-
[Up-regulated in MS60]	NIT1	YIL164C	Nitrilase; member of the nitrilase branch of the nitrilase superfamily; in closely related species and other S. cerevisiae strain backgrounds YIL164C and adjacent ORF, YIL165C, likely constitute a single ORF encoding a nitrilase gene	2.43072	5.93603e-12	-
[Up-regulated in MS60]	MF(ALPHA)1	YPL187W	Mating pheromone alpha-factor, made by alpha cells; interacts with mating type a cells to induce cell cycle arrest and other responses leading to mating; also encoded by MF(ALPHA)2, although MF(ALPHA)1 produces most alpha-factor; binds copper(II) ions	2.39823	1.69088e-13	-
[Up-regulated in MS60]	ECM12	YHR021W-A	Putative protein of unknown function; may contribute to cell wall biosynthesis, mutants display zymolyase hypersensitivity	2.35338	9.45744e-17	-
[Up-regulated in MS60]	hypothetical protein	YDR089W	Novel subunit of the vacuolar transporter chaperone complex; vacuolar transmembrane protein that regulates biosynthesis of polyphosphate; deletion reduces and overexpression increases polyP accumulation; SPX domain (Syg1, Pho81, Xpr1)-containing protein involved in phosphate homeostasis; relocalizes from vacuole to cytoplasm upon DNA replication stress	2.352	4.12212e-14	-
[Up-regulated in MS60]	SPO11	YHL022C	Meiosis-specific protein that initiates meiotic recombination; initiates meiotic recombination by catalyzing the formation of double-strand breaks in DNA via a transesterification reaction; required for homologous chromosome pairing and synaptonemal complex formation	2.33027	NA	-
[Up-regulated in MS60]	hypothetical protein	YJL144W	Ub-ligase substrate-specificity factor; proteolytically-cleaved form acts as a pseudosubstrate, binding and altering the substrate specificity of Ubr1p towards misfolded and native ER membrane and cytosolic proteins, as part of the stress-induced homeostatically regulated protein degradation (SHRED) pathway; hydrophilin essential during desiccation-rehydration; induced by osmotic stress, starvati…	2.3256	4.84371e-18	ROQ1
[Up-regulated in MS60]	RTC3	YHR087W	Protein of unknown function involved in RNA metabolism; has structural similarity to SBDS, the human protein mutated in Shwachman-Diamond Syndrome (the yeast SBDS ortholog = SDO1); null mutation suppresses cdc13-1 temperature sensitivity; protein abundance increases in response to DNA replication stress	2.32202	2.71222e-06	-
[Up-regulated in MS60]	UGX2	YDL169C	Protein of unknown function; transcript accumulates in response to any combination of stress conditions	2.30123	1.01956e-12	-
[Up-regulated in MS60]	CAR2	YLR438W	L-ornithine transaminase (OTAse); catalyzes the second step of arginine degradation, expression is dually-regulated by allophanate induction and a specific arginine induction process; not nitrogen catabolite repression sensitive; protein abundance increases in response to DNA replication stress; human homolog OAT complements yeast null mutant	2.29262	4.82927e-12	-
[Up-regulated in MS60]	PHM8	YER037W	Lysophosphatidic acid (LPA) phosphatase, nucleotidase; principle and physiological nucleotidase working on GMP, UMP and CMP; involved in LPA hydrolysis in response to phosphate starvation and ribose salvage pathway; phosphatase activity is soluble and Mg2+ dependent; expression is induced by low phosphate levels and by inactivation of Pho85p; repressed by Gcn4p under normal conditions; PHM8 has a…	2.28816	1.63017e-12	-
[Up-regulated in MS60]	hypothetical protein	YHR175W-A	Putative protein of unknown function; identified by fungal homology and RT-PCR	2.28265	1.94082e-08	-
[Up-regulated in MS60]	hypothetical protein	YIL089W	Protein of unknown function found in the ER and vacuole lumen; overexpression of YIL089W affects endocytic protein trafficking	2.27639	6.27563e-14	VTC5
[Up-regulated in MS60]	HXT10	YFL011W	Putative hexose transporter; expressed at low levels and expression is repressed by glucose	2.27086	8.85333e-07	-
[Up-regulated in MS60]	HPA2	YPR193C	Tetrameric histone acetyltransferase; has similarity to Gcn5p, Hat1p, Elp3p, and Hpa3p; acetylates histones H3 and H4 in vitro and exhibits autoacetylation activity; also acetylates polyamines	2.24588	6.08921e-12	-
[Up-regulated in MS60]	DDR2	YOL052C-A	Multi-stress response protein; expression is activated by a variety of xenobiotic agents and environmental or physiological stresses; DDR2 has a paralog, HOR7, that arose from the whole genome duplication	2.20605	2.2318e-05	-
[Up-regulated in MS60]	hypothetical protein	YLR257W	Protein of unknown function; protein abundance increases in response to DNA replication stress	2.20558	2.53308e-18	-
[Up-regulated in MS60]	hypothetical protein	YDR042C	Putative protein of unknown function; expression is increased in ssu72-ts69 mutant	2.19972	6.94551e-08	-
[Up-regulated in MS60]	HSP30	YCR021C	Negative regulator of the H(+)-ATPase Pma1p; stress-responsive protein; hydrophobic plasma membrane localized; induced by heat shock, ethanol treatment, weak organic acid, glucose limitation, and entry into stationary phase	2.1984	4.3449e-06	-
[Up-regulated in MS60]	MEP2	YNL142W	Ammonium permease involved in regulation of pseudohyphal growth; belongs to Mep-Amt-Rh family of well-conserved ammonium (NH4+) transporters that includes human Rh factors; expression is under the nitrogen catabolite repression regulation; activity is controlled by phospho-silencing; phosphorylation of Mep2 mediated by Npr1; dephosphorylation involves Psr1p and Psr2p	2.14203	2.22586e-09	-
[Up-regulated in MS60]	PHM6	YDR281C	Protein of unknown function; expression is regulated by phosphate levels	2.13707	4.26523e-06	-
[Up-regulated in MS60]	PRB1	YEL060C	Vacuolar proteinase B (yscB) with H3 N-terminal endopeptidase activity; serine protease of the subtilisin family; involved in protein degradation in the vacuole and required for full protein degradation during sporulation; activity inhibited by Pbi2p; protein abundance increases in response to DNA replication stress; PRB1 has a paralog, YSP3, that arose from the whole genome duplication	2.10226	3.35045e-08	-
[Up-regulated in MS60]	hypothetical protein	YCR024C-B	Putative protein of unknown function; identified by expression profiling and mass spectrometry	2.09744	4.52787e-23	-
[Up-regulated in MS60]	MFA1	YDR461W	Mating pheromone a-factor; made by a cells; interacts with alpha cells to induce cell cycle arrest and other responses leading to mating; biogenesis involves C-terminal modification, N-terminal proteolysis, and export; also encoded by MFA2	2.08742	6.34833e-07	-
[Up-regulated in MS60]	hypothetical protein	YGR125W	Putative protein of unknown function; deletion mutant has decreased rapamycin resistance but normal wormannin resistance; green fluorescent protein (GFP)-fusion protein localizes to the vacuole	2.08242	2.62806e-09	-
[Up-regulated in MS60]	hypothetical protein	YOR214C	Putative spore wall protein; expression increases during sporulation; not an essential gene; YOR214C has a paralog, SPO19, that arose from the whole genome duplication	2.07712	4.45066e-08	SPR2
[Up-regulated in MS60]	FLO1	YAR050W	Lectin-like protein involved in flocculation; cell wall protein that binds mannose chains on the surface of other cells, confers floc-forming ability that is chymotrypsin sensitive and heat resistant; important for co-flocculation with other yeasts, mediating interaction with specific species; FLO1 has a paralog, FLO5, that arose from a segmental duplication	2.06989	1.88894e-11	-
[Up-regulated in MS60]	hypothetical protein	YFR057W	Putative protein of unknown function	2.05443	3.39462e-08	-
[Up-regulated in MS60]	GAC1	YOR178C	Regulatory subunit for Glc7p type-1 protein phosphatase (PP1); tethers Glc7p to Gsy2p glycogen synthase, binds Hsf1p heat shock transcription factor, required for induction of some HSF-regulated genes under heat shock; GAC1 has a paralog, PIG1, that arose from the whole genome duplication	2.04198	3.73118e-06	-
[Up-regulated in MS60]	KRE29	YER038C	Subunit of the SMC5-SMC6 complex; this complex is involved in removal of X-shaped DNA structures that arise between sister chromatids during DNA replication and repair; heterozygous mutant shows haploinsufficiency in K1 killer toxin resistance	2.03724	3.99562e-15	-
[Up-regulated in MS60]	FMP43	YGR243W	Highly conserved subunit of the mitochondrial pyruvate carrier (MPC); expressed during growth on nonfermentable carbon sources, and heterodimerizes with Mpc1p to form the respiratory isoform of MPC; MPC localizes to the mitochondrial inner membrane and mediates pyruvate uptake; MPC3 paralog, MPC2, heterodimerizes with Mpc1p to form the fermentative MPC isoform; protein abundance increases in resp…	2.01384	1.70301e-05	-
[Up-regulated in MS60]	FIG1	YBR040W	Integral membrane protein required for efficient mating; may participate in or regulate the low affinity Ca2+ influx system, which affects intracellular signaling and cell-cell fusion during mating	2.01149	0.000428273	-
[Down-regulated in MS60]	STM1	YLR150W	Protein required for optimal translation under nutrient stress; perturbs association of Yef3p with ribosomes; involved in TOR signaling; binds G4 quadruplex and purine motif triplex nucleic acid; helps maintain telomere structure; protein abundance increases in response to DNA replication stress; serves as a ribosome preservation factor both during quiescence and recovery	-2.00401	1.25009e-08	-
[Down-regulated in MS60]	RPL27A	YHR010W	Ribosomal 60S subunit protein L27A; homologous to mammalian ribosomal protein L27, no bacterial homolog; RPL27A has a paralog, RPL27B, that arose from the whole genome duplication	-2.00576	2.42444e-10	-
[Down-regulated in MS60]	HIS1	YER055C	ATP phosphoribosyltransferase; a hexameric enzyme, catalyzes the first step in histidine biosynthesis; mutations cause histidine auxotrophy and sensitivity to Cu, Co, and Ni salts; transcription is regulated by general amino acid control	-2.00608	1.82757e-07	-
[Down-regulated in MS60]	GLY1	YEL046C	Threonine aldolase; catalyzes the cleavage of L-allo-threonine and L-threonine to glycine; involved in glycine biosynthesis	-2.01012	1.66135e-11	-
[Down-regulated in MS60]	NOP14	YDL148C	Nucleolar protein; forms a complex with Noc4p that mediates maturation and nuclear export of 40S ribosomal subunits; also present in the small subunit processome complex, which is required for processing of pre-18S rRNA	-2.01365	9.40414e-08	-
[Down-regulated in MS60]	RPL42A	YNL162W	Ribosomal 60S subunit protein L42A; homologous to mammalian ribosomal protein L36A, no bacterial homolog; RPL42A has a paralog, RPL42B, that arose from the whole genome duplicatio	-2.02543	3.41799e-15	-
[Down-regulated in MS60]	KRE33	YNL132W	Protein required for biogenesis of the small ribosomal subunit; heterozygous mutant shows haploinsufficiency in K1 killer toxin resistance; essential gene; NAT10, the human homolog, implicated in several types of cancer and premature aging	-2.0273	1.43761e-07	-
[Down-regulated in MS60]	ATR1	YML116W	Multidrug efflux pump of the major facilitator superfamily; required for resistance to aminotriazole and 4-nitroquinoline-N-oxide; ATR1 has a paralog, YMR279C, that arose from the whole genome duplication; protein abundance increases in response to DNA replication stress	-2.02827	9.60306e-09	-
[Down-regulated in MS60]	hypothetical protein	YCL021W-A	Putative protein of unknown function; SWAT-GFP and mCherry fusion proteins localize to the vacuole	-2.03705	3.74089e-07	-
[Down-regulated in MS60]	YAT2	YER024W	Carnitine acetyltransferase; has similarity to Yat1p, which is a carnitine acetyltransferase associated with the mitochondrial outer membrane	-2.05066	1.84492e-11	-
[Down-regulated in MS60]	hypothetical protein	YJR111C	Peroxisomal matrix protein with naturally active promoter; well-conserved in fungi; localized to peroxisomes under physiological growth conditions; levels of some amino acids are altered upon both knockout and overexpression, suggesting potential involvement of Pxp2p in amino acid metabolism or related cellular metabolic processes (needs further study); GFP-fusion protein displays inherent dual l…	-2.06318	4.01101e-11	PXP2
[Down-regulated in MS60]	GEX2	YKR106W	Proton:glutathione antiporter; localized to the vacuolar and plasma membranes; expressed at a very low level; potential role in resistance to oxidative stress and modulation of the PKA pathway; GEX2 has a paralog, GEX1, that arose from a segmental duplication	-2.06611	0.000149166	-
[Down-regulated in MS60]	RPS17B	YDR447C	Ribosomal protein 51 (rp51) of the small (40s) subunit; homologous to mammalian ribosomal protein S17, no bacterial homolog; RPS17B has a paralog, RPS17A, that arose from the whole genome duplication; protein abundance increases in response to DNA replication stress	-2.07507	3.05452e-13	-
[Down-regulated in MS60]	UTP13	YLR222C	Nucleolar protein; component of the small subunit (SSU) processome containing the U3 snoRNA that is involved in processing of pre-18S rRNA	-2.08327	3.44165e-11	-
[Down-regulated in MS60]	ANB1	YJR047C	Translation elongation factor eIF-5A; previously thought to function in translation initiation; undergoes an essential hypusination modification; expressed under anaerobic conditions; ANB1 has a paralog, HYP2, that arose from the whole genome duplication; human EIF5A complements the inviability of the yeast hyp2 anb1 double null mutant	-2.08844	5.68601e-07	-
[Down-regulated in MS60]	RPS4A	YJR145C	Protein component of the small (40S) ribosomal subunit; mutation affects 20S pre-rRNA processing; homologous to mammalian ribosomal protein S4, no bacterial homolog; RPS4A has a paralog, RPS4B, that arose from the whole genome duplication	-2.09148	1.4125e-09	-
[Down-regulated in MS60]	LEU4	YNL104C	Alpha-isopropylmalate synthase (2-isopropylmalate synthase); the main isozyme responsible for the first step in the leucine biosynthesis pathway; LEU4 has a paralog, LEU9, that arose from the whole genome duplication	-2.09946	2.7282e-14	-
[Down-regulated in MS60]	RPL20A	YMR242C	Ribosomal 60S subunit protein L20A; homologous to mammalian ribosomal protein L18A, no bacterial homolog; RPL20A has a paralog, RPL20B, that arose from the whole genome duplication	-2.10051	8.38489e-11	-
[Down-regulated in MS60]	RPL2A	YFR031C-A	Ribosomal 60S subunit protein L2A; homologous to mammalian ribosomal protein L2 and bacterial L2; RPL2A has a paralog, RPL2B, that arose from the whole genome duplication	-2.10505	6.18771e-09	-
[Down-regulated in MS60]	RPP1A	YDL081C	Ribosomal stalk protein P1 alpha; involved in the interaction between translational elongation factors and the ribosome; free (non-ribosomal) P1 stimulates the phosphorylation of the eIF2 alpha subunit (Sui2p) by Gcn2p; accumulation of P1 in the cytoplasm is regulated by phosphorylation and interaction with the P2 stalk component	-2.10733	3.59598e-11	-
[Down-regulated in MS60]	RPL21A	YBR191W	Ribosomal 60S subunit protein L21A; homologous to mammalian ribosomal protein L21, no bacterial homolog; RPL21A has a paralog, RPL21B, that arose from the whole genome duplication	-2.1089	1.38206e-10	-
[Down-regulated in MS60]	GCD10	YNL062C	Subunit of tRNA (1-methyladenosine) methyltransferase with Gcd14p; required for the modification of the adenine at position 58 in tRNAs, especially tRNAi-Met; first identified as a negative regulator of GCN4 expression	-2.11609	2.39132e-09	-
[Down-regulated in MS60]	RPS3	YNL178W	Protein component of the small (40S) ribosomal subunit; has apurinic/apyrimidinic (AP) endonuclease activity; essential for viability; nascent Rps3p is bound by specific chaperone Yar1p during translation; homologous to mammalian ribosomal protein S3 and bacterial S3	-2.12084	2.32132e-08	-
[Down-regulated in MS60]	RPL23A	YBL087C	Ribosomal 60S subunit protein L23A; homologous to mammalian ribosomal protein L23 and bacterial L14; RPL23A has a paralog, RPL23B, that arose from the whole genome duplication	-2.12096	4.63338e-14	-
[Down-regulated in MS60]	RPL6B	YLR448W	Ribosomal 60S subunit protein L6B; binds 5.8S rRNA; homologous to mammalian ribosomal protein L6, no bacterial homolog; RPL6B has a paralog, RPL6A, that arose from the whole genome duplication	-2.13733	1.57362e-17	-
[Down-regulated in MS60]	RPS21A	YKR057W	Protein component of the small (40S) ribosomal subunit; homologous to mammalian ribosomal protein S21, no bacterial homolog; RPS21A has a paralog, RPS21B, that arose from the whole genome duplication	-2.1405	6.83114e-11	-
[Down-regulated in MS60]	BUD16	YEL029C	Putative pyridoxal kinase; a key enzyme involved in pyridoxal 5'-phosphate synthesis, the active form of vitamin B6; required for genome integrity; involved in bud-site selection; similarity to yeast BUD17 and human pyridoxal kinase (PDXK)	-2.15714	1.29032e-08	-
[Down-regulated in MS60]	RPL11A	YPR102C	Ribosomal 60S subunit protein L11A; expressed at twice the level of Rpl11Bp; involved in ribosomal assembly; depletion causes degradation of 60S proteins and RNA; homologous to mammalian ribosomal protein L11 and bacterial L5; RPL11A has a paralog, RPL11B, that arose from the whole genome duplication	-2.16496	1.24003e-09	-
[Down-regulated in MS60]	RPS9B	YBR189W	Protein component of the small (40S) ribosomal subunit; homologous to mammalian ribosomal protein S9 and bacterial S4; RPS9B has a paralog, RPS9A, that arose from the whole genome duplication	-2.16737	1.43357e-09	-
[Down-regulated in MS60]	DUS3	YLR401C	Dihydrouridine synthase; member of a widespread family of conserved proteins including Smm1p, Dus1p, and Dus4p; contains a consensus oleate response element (ORE) in its promoter region; forms nuclear foci upon DNA replication stress	-2.17077	2.08021e-13	-
[Down-regulated in MS60]	RRP3	YHR065C	Protein involved in rRNA processing; required for maturation of the 35S primary transcript of pre-rRNA and for cleavage leading to mature 18S rRNA; homologous to eIF-4a, which is a DEAD box RNA-dependent ATPase with helicase activity	-2.18366	6.23455e-07	-
[Down-regulated in MS60]	CMR1	YDL156W	Nuclear protein with a role in protein quality control; localizes to the intranuclear quality control compartment (INQ) in response to proteasome inhibition or DNA replication stress; INQ likely sequesters proteins involved in DNA metabolism for degradation or re-folding; DNA-binding protein with preference for UV-damaged DNA; contains three WD domains (WD-40 repeat); human ortholog WDR76 also ex…	-2.19474	3.80534e-14	-
[Down-regulated in MS60]	GRC3	YLL035W	Polynucleotide kinase present on rDNA; required for efficient transcription termination by RNA polymerase I; functions with Las1p in a conserved mechanism to modulate rRNA processing and ribosome biogenesis; required for cell growth; mRNA is cell-cycle regulated	-2.19493	3.30776e-13	-
[Down-regulated in MS60]	RPL25	YOL127W	Ribosomal 60S subunit protein L25; primary rRNA-binding ribosomal protein component of large ribosomal subunit; binds to 25S rRNA via a conserved C-terminal motif; homologous to mammalian ribosomal protein L23A and bacterial L23	-2.1999	1.64954e-19	-
[Down-regulated in MS60]	RPS0B	YLR048W	Protein component of the small (40S) ribosomal subunit; RPS0B has a paralog, RPS0A, that arose from the whole genome duplication; required for maturation of 18S rRNA along with Rps0Ap; deletion of either RPS0 gene reduces growth rate, deletion of both genes is lethal; homologous to human ribosomal protein SA and bacterial S2	-2.20529	2.34492e-18	-
[Down-regulated in MS60]	RPS12	YOR369C	Protein component of the small (40S) ribosomal subunit; homologous to mammalian ribosomal protein S12, no bacterial homolog	-2.21426	5.39083e-09	-
[Down-regulated in MS60]	RPL43B	YJR094W-A	Ribosomal 60S subunit protein L43B; homologous to mammalian ribosomal protein L37A, no bacterial homolog; RPL43B has a paralog, RPL43A, that arose from the whole genome duplication; protein abundance increases in response to DNA replication stress	-2.24052	7.45407e-16	-
[Down-regulated in MS60]	GEX1	YCL073C	Proton:glutathione antiporter; localized to the vacuolar and plasma membranes; imports glutathione from the vacuole and exports it through the plasma membrane; has a role in resistance to oxidative stress and modulation of the PKA pathway; GEX1 has a paralog, GEX2, that arose from a segmental duplication	-2.24732	1.51401e-08	-
[Down-regulated in MS60]	hypothetical protein	YEL073C	Putative protein of unknown function; located adjacent to ARS503 and the telomere on the left arm of chromosome V; regulated by inositol/choline	-2.25195	5.16548e-13	-
[Down-regulated in MS60]	ASC1	YMR116C	G-protein beta subunit and guanine dissociation inhibitor for Gpa2p; ortholog of RACK1 that inhibits translation; core component of the small (40S) ribosomal subunit; required to prevent frameshifting at ribosomes stalled at repeated CGA codons; regulates P-body formation induced by replication stress; represses Gcn4p in the absence of amino acid starvation	-2.27136	1.21006e-11	-
[Down-regulated in MS60]	RPS28B	YLR264W	Protein component of the small (40S) ribosomal subunit; homologous to mammalian ribosomal protein S28, no bacterial homolog; has an extraribosomal function in autoregulation, in which Rps28Bp binds to a decapping complex via Edc3p, which then binds to RPS28B mRNA leading to its decapping and degradation; RPS28B has a paralog, RPS28A, that arose from the whole genome duplication	-2.2801	4.79865e-18	-
[Down-regulated in MS60]	RPL17A	YKL180W	Ribosomal 60S subunit protein L17A; required for processing of 27SB pre-rRNA and formation of stable 66S assembly intermediates; copurifies with the Dam1 complex (aka DASH complex); homologous to mammalian ribosomal protein L17 and bacterial L22; RPL17A has a paralog, RPL17B, that arose from the whole genome duplication; protein abundance increases in response to DNA replication stress	-2.28015	1.48313e-17	-
[Down-regulated in MS60]	RPA49	YNL248C	RNA polymerase I subunit A49; essential for nucleolar assembly and for high polymerase loading rate; required for nucleolar localization of Rpa34p	-2.28096	3.02786e-08	-
[Down-regulated in MS60]	RPS20	YHL015W	Protein component of the small (40S) ribosomal subunit; overproduction suppresses mutations affecting RNA polymerase III-dependent transcription; homologous to mammalian ribosomal protein S20 and bacterial S10	-2.29061	1.20129e-10	-
[Down-regulated in MS60]	RPL16B	YNL069C	Ribosomal 60S subunit protein L16B; N-terminally acetylated, binds 5.8 S rRNA; transcriptionally regulated by Rap1p; homologous to mammalian ribosomal protein L13A and bacterial L13; RPL16B has a paralog, RPL16A, that arose from the whole genome duplication	-2.30888	7.49578e-14	-
[Down-regulated in MS60]	BAP2	YBR068C	High-affinity leucine permease; functions as a branched-chain amino acid permease involved in uptake of leucine, isoleucine and valine; contains 12 predicted transmembrane domains; BAP2 has a paralog, BAP3, that arose from the whole genome duplication	-2.31722	8.06364e-10	-
[Down-regulated in MS60]	SNZ1	YMR096W	Protein involved in vitamin B6 biosynthesis; member of a stationary phase-induced gene family; coregulated with SNO1; interacts with Sno1p and with Yhr198p, perhaps as a multiprotein complex containing other Snz and Sno proteins	-2.31937	1.84037e-15	-
[Down-regulated in MS60]	RPP2B	YDR382W	Ribosomal protein P2 beta; a component of the ribosomal stalk, which is involved in the interaction between translational elongation factors and the ribosome; free (non-ribosomal) P2 stimulates the phosphorylation of the eIF2 alpha subunit (Sui2p) by Gcn2p; regulates the accumulation of P1 (Rpp1Ap and Rpp1Bp) in the cytoplasm	-2.32683	1.0557e-12	-
[Down-regulated in MS60]	URA7	YBL039C	Major CTP synthase isozyme (see also URA8); catalyzes the ATP-dependent transfer of the amide nitrogen from glutamine to UTP, forming CTP, the final step in de novo biosynthesis of pyrimidines; involved in phospholipid biosynthesis; capable of forming cytoplasmic filaments termed cytoophidium, especially during conditions of glucose depletion; URA7 has a paralog, URA8, that arose from the whole g…	-2.33352	3.15221e-09	-
[Down-regulated in MS60]	RPS1B	YML063W	Ribosomal protein 10 (rp10) of the small (40S) subunit; homologous to mammalian ribosomal protein S3A, no bacterial homolog; RPS1B has a paralog, RPS1A, that arose from the whole genome duplication	-2.34725	2.582e-10	-
[Down-regulated in MS60]	CIT2	YCR005C	Citrate synthase, peroxisomal isozyme involved in glyoxylate cycle; catalyzes condensation of acetyl coenzyme A and oxaloacetate to form citrate; expression is controlled by Rtg1p and Rtg2p transcription factors; SCF-Ucc1 regulates level of Cit2p to maintain citrate homeostasis; oxaloacetate-dependent positive feedback loop inhibits Cit2p ubiquitination; CIT2 has a paralog, CIT1, that arose from …	-2.37813	1.79284e-26	-
[Down-regulated in MS60]	MPC2	YHR162W	Highly conserved subunit of the mitochondrial pyruvate carrier (MPC); expressed during growth on fermentable carbon sources, and heterodimerizes with Mpc1p to form the fermentative isoform of MPC; MPC localizes to the mitochondrial inner membrane and mediates pyruvate uptake; MPC2 paralog, MPC3, heterodimerizes with Mpc1p to form the respiratory MPC isoform	-2.38465	2.73464e-24	-
[Down-regulated in MS60]	RPS7A	YOR096W	Protein component of the small (40S) ribosomal subunit; interacts with Kti11p; deletion causes hypersensitivity to zymocin; homologous to mammalian ribosomal protein S7, no bacterial homolog; RPS7A has a paralog, RPS7B, that arose from the whole genome duplication	-2.39691	1.53954e-11	-
[Down-regulated in MS60]	ARO4	YBR249C	3-deoxy-D-arabino-heptulosonate-7-phosphate (DAHP) synthase; catalyzes the first step in aromatic amino acid biosynthesis and is feedback-inhibited by tyrosine or high concentrations of phenylalanine or tryptophan; relative distribution to the nucleus increases upon DNA replication stress	-2.40462	1.55875e-07	-
[Down-regulated in MS60]	RPS18B	YML026C	Protein component of the small (40S) ribosomal subunit; homologous to mammalian ribosomal protein S18 and bacterial S13; RPS18B has a paralog, RPS18A, that arose from the whole genome duplication; protein abundance increases in response to DNA replication stress	-2.40655	4.29506e-12	-
[Down-regulated in MS60]	MEP3	YPR138C	Ammonium permease of high capacity and low affinity; belongs to Mep-Amt-Rh family of well-conserved ammonium (NH4+) transporters that includes the human Rh factors; expression is under the nitrogen catabolite repression regulation ammonia permease activity regulated by TORC1 effectors, Npr1p and Par32p; MEP3 has a paralog, MEP1, that arose from the whole genome duplication	-2.4067	3.74047e-33	-
[Down-regulated in MS60]	TRP3	YKL211C	Indole-3-glycerol-phosphate synthase; forms bifunctional hetero-oligomeric anthranilate synthase:indole-3-glycerol phosphate synthase enzyme complex with Trp2p	-2.41679	7.20579e-17	-
[Down-regulated in MS60]	THI20	YOL055C	Trifunctional enzyme of thiamine biosynthesis, degradation and salvage; has hydroxymethylpyrimidine (HMP) kinase, HMP-phosphate (HMP-P) kinase and thiaminase activities; member of a gene family with THI21 and THI22; HMP and HMP-P kinase activity redundant with Thi21p	-2.42074	1.98e-18	-
[Down-regulated in MS60]	RKI1	YOR095C	Ribose-5-phosphate ketol-isomerase; catalyzes the interconversion of ribose 5-phosphate and ribulose 5-phosphate in the pentose phosphate pathway; participates in pyridoxine biosynthesis	-2.42887	6.55784e-16	-
[Down-regulated in MS60]	hypothetical protein	YGL235W	Putative protein of unknown function; potential Cdc28p substrate; null mutant displays increased resistance to antifungal agents gliotoxin, cycloheximide and H2O2	-2.44872	2.9753e-09	-
[Down-regulated in MS60]	ICY2	YPL250C	Protein of unknown function; required for selective and nonselective autophagy, and mitophagy; regulates the rate of autophagosome formation; interacts with Atg9p, and has a similar peri-mitochondrial localization; elevated Gcn4p-dependent expression under autophagy-inducing conditions; mobilized into polysomes upon a shift from a fermentable to nonfermentable carbon source; potential Cdc28p subs…	-2.46339	1.20424e-16	ATG41
[Down-regulated in MS60]	AIR1	YIL079C	Zinc knuckle protein; involved in nuclear RNA processing and degradation as a component of the TRAMP complex; stimulates the poly(A) polymerase activity of Pap2p in vitro; AIR1 has a paralog, AIR2, that arose from the whole genome duplication; although Air1p and Air2p are homologous TRAMP subunits, they have nonredundant roles in regulation of substrate specificity of the exosome	-2.46807	5.17901e-12	-
[Down-regulated in MS60]	RPL12A	YEL054C	Ribosomal 60S subunit protein L12A; rpl12a rpl12b double mutant exhibits slow growth and slow translation; homologous to mammalian ribosomal protein L12 and bacterial L11; RPL12A has a paralog, RPL12B, that arose from the whole genome duplication	-2.46917	2.71571e-14	-
[Down-regulated in MS60]	SNO1	YMR095C	Protein of unconfirmed function; involved in pyridoxine metabolism; expression is induced during stationary phase; forms a putative glutamine amidotransferase complex with Snz1p, with Sno1p serving as the glutaminase	-2.47279	4.93438e-19	-
[Down-regulated in MS60]	BNA1	YJR025C	3-hydroxyanthranilic acid dioxygenase; required for the de novo biosynthesis of NAD from tryptophan via kynurenine; expression regulated by Hst1p	-2.49183	3.60189e-11	-
[Down-regulated in MS60]	BNA4	YBL098W	Kynurenine 3-monooxygenase; required for the de novo biosynthesis of NAD from tryptophan via kynurenine; expression regulated by Hst1p; putative therapeutic target for Huntington disease	-2.51166	3.20097e-24	-
[Down-regulated in MS60]	RPS22A	YJL190C	Protein component of the small (40S) ribosomal subunit; homologous to mammalian ribosomal protein S15A and bacterial S8; RPS22A has a paralog, RPS22B, that arose from the whole genome duplication	-2.51619	1.05568e-10	-
[Down-regulated in MS60]	ARG8	YOL140W	Acetylornithine aminotransferase; catalyzes the fourth step in the biosynthesis of the arginine precursor ornithine	-2.54195	1.58022e-16	-
[Down-regulated in MS60]	ASN2	YGR124W	Asparagine synthetase; catalyzes the synthesis of L-asparagine from L-aspartate in the asparagine biosynthetic pathway; ASN2 has a paralog, ASN1, that arose from the whole genome duplication	-2.54851	2.81528e-17	-
[Down-regulated in MS60]	carbonyl reductase (NADPH-dependent)	YDR541C	Aldehyde reductase; substrates include both aromatic and aliphatic aldehydes; uses NADPH as cofactor; SWAT-GFP and mCherry fusion proteins localize to the endoplasmic reticulum and vacuole respectively	-2.55599	4.92225e-10	-
[Down-regulated in MS60]	CIA2	YHR122W	Component of cytosolic iron-sulfur protein assembly (CIA) machinery; acts at a late step of Fe-S cluster assembly; forms the CIA targeting complex with Cia1p and Met18p that directs Fe-S cluster incorporation and maturation of a subset of proteins involved in methionine biosynthesis, DNA replication and repair, transcription, and telomere maintenance; ortholog of human FAM96B	-2.57043	3.41634e-14	-
[Down-regulated in MS60]	ARO2	YGL148W	Bifunctional chorismate synthase and flavin reductase; catalyzes the conversion of 5-enolpyruvylshikimate 3-phosphate (EPSP) to form chorismate, which is a precursor to aromatic amino acids; protein abundance increases in response to DNA replication stress	-2.5817	2.04687e-18	-
[Down-regulated in MS60]	hypothetical protein	YHR022C-A	Putative protein of unknown function; identified by gene-trapping, microarray-based expression analysis, and genome-wide homology searching	-2.58783	6.63807e-05	-
[Down-regulated in MS60]	RPL9A	YGL147C	Ribosomal 60S subunit protein L9A; homologous to mammalian ribosomal protein L9 and bacterial L6; RPL9A has a paralog, RPL9B, that arose from a single-locus duplication	-2.63884	9.19992e-10	-
[Down-regulated in MS60]	DLD3	YEL071W	2-hydroxyglutarate transhydrogenase, and minor D-lactate dehydrogenase; converts D-2-hydroxyglutarate (D-2HG), an oncometabolite, to alpha-ketoglutarate in the presence of FAD, with concomitant reduction of pyruvate to D-lactate; minor lactate dehydrogenase activity; component of the retrograde regulon that consists of genes whose expression are stimulated by damage to mitochondria and reduced in…	-2.6419	5.18905e-31	-
[Down-regulated in MS60]	THI2	YBR240C	Transcriptional activator of thiamine biosynthetic genes; interacts with regulatory factor Thi3p to control expression of thiamine biosynthetic genes with respect to thiamine availability; acts together with Pdc2p to respond to thiaminediphosphate demand, possibly as related to carbon source availability; zinc finger protein of the Zn(II)2Cys6 type	-2.64335	1.4802e-15	-
[Down-regulated in MS60]	THI72	YOR192C	Transporter of thiamine or related compound; contributes to uptake of 5-aminoimidazole-4-carboxamide-1-beta-D-ribofuranoside (acadesine); shares sequence similarity with Thi7p	-2.66906	9.7062e-08	-
[Down-regulated in MS60]	HXT9	YJL219W	Putative hexose transporter that is nearly identical to Hxt11p; has similarity to major facilitator superfamily (MFS) transporters, expression of HXT9 is regulated by transcription factors Pdr1p and Pdr3p	-2.71081	1.88813e-08	-
[Down-regulated in MS60]	ARG3	YJL088W	Ornithine carbamoyltransferase; also known as carbamoylphosphate:L-ornithine carbamoyltransferase; catalyzes the biosynthesis of the arginine precursor citrulline	-2.78787	1.14115e-17	-
[Down-regulated in MS60]	MUP1	YGR055W	High affinity methionine permease; integral membrane protein with 13 putative membrane-spanning regions; also involved in cysteine uptake	-2.83432	7.20423e-16	-
[Down-regulated in MS60]	VHR2	YER064C	Non-essential nuclear protein; null mutation has global effects on transcription; VHR2 has a paralog, VHR1, that arose from the whole genome duplication; relative distribution to the nucleus increases upon DNA replication stress	-2.89372	1.2333e-16	-
[Down-regulated in MS60]	SAM4	YPL273W	S-adenosylmethionine-homocysteine methyltransferase; functions along with Mht1p in the conversion of S-adenosylmethionine (AdoMet) to methionine to control the methionine/AdoMet ratio; SAM4 has a paralog, YMR321C, that arose from a single-locus duplication	-2.90253	4.94513e-17	-
[Down-regulated in MS60]	SWC7	YLR385C	Protein of unknown function; component of the Swr1p complex that incorporates Htz1p into chromatin	-2.92557	1.97965e-06	-
[Down-regulated in MS60]	DAN1	YJR150C	Cell wall mannoprotein; has similarity to Tir1p, Tir2p, Tir3p, and Tir4p; expressed under anaerobic conditions, completely repressed during aerobic growth	-2.94276	1.9675e-10	-
[Down-regulated in MS60]	LEU9	YOR108W	Alpha-isopropylmalate synthase II (2-isopropylmalate synthase); catalyzes the first step in the leucine biosynthesis pathway; the minor isozyme, responsible for the residual alpha-IPMS activity detected in a leu4 null mutant; LEU9 has a paralog, LEU4, that arose from the whole genome duplication	-2.94495	4.38166e-19	-
[Down-regulated in MS60]	FMP23	YBR047W	Putative protein of unknown function; proposed to be involved in iron or copper homeostasis; the authentic, non-tagged protein is detected in highly purified mitochondria in high-throughput studies	-3.00662	1.13882e-31	-
[Down-regulated in MS60]	TAT1	YBR069C	Amino acid transporter for valine, leucine, isoleucine, and tyrosine; low-affinity tryptophan and histidine transporter; overexpression confers FK506 and FTY720 resistance; protein abundance increases in response to DNA replication stress	-3.05139	8.17857e-25	-
[Down-regulated in MS60]	hypothetical protein	YGL117W	Putative protein of unknown function	-3.13806	3.60799e-14	-
[Down-regulated in MS60]	SNZ3	YFL059W	Member of a stationary phase-induced gene family; expressed in the presence of galactose; transcription of SNZ3 is induced prior to diauxic shift, and also in the absence of thiamin in a Thi2p-dependent manner; forms a coregulated gene pair with SNO3	-3.2399	NA	-
[Down-regulated in MS60]	PET18	YCR020C	Protein of unknown function; has weak similarity to proteins involved in thiamin metabolism; expression is induced in the absence of thiamin	-3.33632	2.63446e-19	-
[Down-regulated in MS60]	AAD14	YNL331C	Putative aryl-alcohol dehydrogenase; similar to P. chrysosporium aryl-alcohol dehydrogenase; mutational analysis has not yet revealed a physiological role; members of the AAD gene family comprise three pairs (AAD3 + AAD15, AAD6/AAD16 + AAD4, AAD10 + AAD14) whose two genes are more related to one another than to other members of the family	-3.41747	1.14105e-13	-
[Down-regulated in MS60]	LYS20	YDL182W	Homocitrate synthase isozyme and functions in DNA repair; catalyzes the condensation of acetyl-CoA and alpha-ketoglutarate to form homocitrate, which is the first step in the lysine biosynthesis pathway; LYS20 has a paralog, LYS21, that arose from the whole genome duplication	-3.42481	7.47614e-51	-
[Down-regulated in MS60]	ARN2	YHL047C	Transporter; member of the ARN family of transporters that specifically recognize siderophore-iron chelates; responsible for uptake of iron bound to the siderophore triacetylfusarinine C	-3.44407	3.50169e-13	-
[Down-regulated in MS60]	THI21	YPL258C	Hydroxymethylpyrimidine (HMP) and HMP-phosphate kinase; involved in thiamine biosynthesis; member of a gene family with THI20 and THI22; functionally redundant with Thi20p	-3.45672	3.62804e-16	-
[Down-regulated in MS60]	SNZ2	YNL333W	Member of a stationary phase-induced gene family; transcription of SNZ2 is induced prior to diauxic shift, and also in the absence of thiamin in a Thi2p-dependent manner; forms a coregulated gene pair with SNO2; interacts with Thi11p	-3.46895	NA	-
[Down-regulated in MS60]	TIR1	YER011W	Cell wall mannoprotein; expression is downregulated at acidic pH and induced by cold shock and anaerobiosis; abundance is increased in cells cultured without shaking; member of the Srp1p/Tip1p family of serine-alanine-rich proteins	-3.48207	3.24969e-20	-
[Down-regulated in MS60]	SNO3	YFL060C	Protein of unknown function; nearly identical to Sno2p; expression is induced before the diauxic shift and also in the absence of thiamin	-3.56273	NA	-
[Down-regulated in MS60]	SNO2	YNL334C	Protein of unknown function; nearly identical to Sno3p; expression is induced before the diauxic shift and also in the absence of thiamin	-3.5885	NA	-
[Down-regulated in MS60]	GNP1	YDR508C	High-affinity glutamine permease; also transports Leu, Ser, Thr, Cys, Met and Asn; expression is fully dependent on Grr1p and modulated by the Ssy1p-Ptr3p-Ssy5p (SPS) sensor of extracellular amino acids; GNP1 has a paralog, AGP1, that arose from the whole genome duplication	-3.63147	2.74458e-20	-
[Down-regulated in MS60]	THI73	YLR004C	Putative plasma membrane permease; proposed to be involved in carboxylic acid uptake and repressed by thiamine; substrate of Dbf2p/Mob1p kinase; transcription is altered if mitochondrial dysfunction occurs	-3.64826	2.87528e-34	-
[Down-regulated in MS60]	AGP1	YCL025C	Low-affinity amino acid permease with broad substrate range; involved in uptake of asparagine, glutamine, and other amino acids; expression regulated by SPS plasma membrane amino acid sensor system (Ssy1p-Ptr3p-Ssy5p); AGP1 has a paralog, GNP1, that arose from the whole genome duplication	-3.68134	4.72631e-47	-
[Down-regulated in MS60]	PHO3	YBR092C	Constitutively expressed acid phosphatase similar to Pho5p; brought to the cell surface by transport vesicles; hydrolyzes thiamin phosphates in the periplasmic space, increasing cellular thiamin uptake; expression is repressed by thiamin	-3.87436	5.46466e-36	-
[Down-regulated in MS60]	TAT2	YOL020W	High affinity tryptophan and tyrosine permease; overexpression confers FK506 and FTY720 resistance	-3.88493	2.21187e-41	-
[Down-regulated in MS60]	URA1	YKL216W	Dihydroorotate dehydrogenase; catalyzes the fourth enzymatic step in the de novo biosynthesis of pyrimidines, converting dihydroorotic acid into orotic acid	-3.98579	1.62391e-53	-
[Down-regulated in MS60]	THI22	YPR121W	Protein with similarity to hydroxymethylpyrimidine phosphate kinases; member of a gene family with THI20 and THI21; not required for thiamine biosynthesis; SWAT-GFP and mCherry fusion proteins localize to the endoplasmic reticulum and vacuole respectively	-4.06639	2.21706e-10	-
[Down-regulated in MS60]	THI12	YNL332W	Protein involved in synthesis of the thiamine precursor HMP; member of a subtelomeric gene family including THI5, THI11, THI12, and THI13; hydroxymethylpyrimidine is also known as HMP	-4.65142	NA	-
[Down-regulated in MS60]	THI5	YFL058W	Protein involved in synthesis of the thiamine precursor HMP; member of a subtelomeric gene family including THI5, THI11, THI12, and THI13; hydroxymethylpyrimidine is also known as HMP	-4.73456	NA	-
[Down-regulated in MS60]	THI11	YJR156C	Protein involved in synthesis of the thiamine precursor HMP; member of a subtelomeric gene family including THI5, THI11, THI12, and THI13; hydroxymethylpyrimidine is also known as HMP	-4.86122	NA	-
[Down-regulated in MS60]	THI13	YDL244W	Protein involved in synthesis of the thiamine precursor HMP; member of a subtelomeric gene family including THI5, THI11, THI12, and THI13; hydroxymethylpyrimidine is also known as HMP	-4.86953	1.08556e-13	-
[Down-regulated in MS60]	BAP3	YDR046C	Amino acid permease; involved in uptake of cysteine, leucine, isoleucine and valine; BAP3 has a paralog, BAP2, that arose from the whole genome duplicatio	-6.34628	1.93807e-105	-
[Down-regulated in MS60]	THI4	YGR144W	Thiazole synthase; abundant protein involved in the formation of the thiazole moiety of thiamine during thiamine biosynthesis; acts more as a co-substrate rather than an enzyme by providing the sulphur source for thiazole formation; undergoes a single turnover only; required for mitochondrial genome stability in response to DNA damaging agents	-8.2153	9.37891e-94	-
a: Acoording to the SGD (Saccharomyces Genome Database, www.yeastgenome.org).
