# Supplementary material for: Differential Gene Expression and Allele Frequency Changes Favour Adaptation of a Heterogeneous Yeast Population to Nitrogen-Limited Fermentations
Source: Front Microbiol. 2020 Jun 15;11:1204. doi: 10.3389/fmicb.2020.01204 (PMC7307137; doi:10.3389/fmicb.2020.01204)
Supplement: Supplementary file 3 [file Table_3.XLSX]

## Sheet: Supp_Table_3
Supplementary Table 3. GO Biological Process categories of diferentially expressed genes with “absolute differential expression log2 ratio” ≥ 2.
Condition	Enrichment FDR	Genes in list	Total genes	Functional Category
[Up-regulated in MS60]	4.8E-08	6	9	Cellular amide catabolic process
[Up-regulated in MS60]	3.8E-07	5	7	Allantoin metabolic process
[Up-regulated in MS60]	3.8E-07	5	7	Allantoin catabolic process
[Up-regulated in MS60]	2.5E-05	7	41	Drug catabolic process
[Up-regulated in MS60]	7.4E-05	17	389	Organonitrogen compound catabolic process
[Up-regulated in MS60]	1.2E-04	5	20	Purine nucleobase metabolic process
[Up-regulated in MS60]	1.5E-03	11	219	Cell differentiation
[Up-regulated in MS60]	1.6E-03	11	224	Anatomical structure morphogenesis
[Up-regulated in MS60]	1.6E-03	11	226	Anatomical structure development
[Up-regulated in MS60]	1.8E-03	11	232	Heterocycle catabolic process
[Up-regulated in MS60]	1.9E-03	11	241	Organic cyclic compound catabolic process
[Up-regulated in MS60]	1.9E-03	3	8	Proline metabolic process
[Up-regulated in MS60]	1.9E-03	5	39	Nucleobase metabolic process
[Up-regulated in MS60]	2.2E-03	13	338	Cellular developmental process
[Up-regulated in MS60]	2.5E-03	9	169	Sporulation resulting in formation of a cellular spore
[Up-regulated in MS60]	2.5E-03	4	24	Monocarboxylic acid transport
[Up-regulated in MS60]	2.5E-03	2	2	Gamma-aminobutyric acid transport
[Up-regulated in MS60]	2.5E-03	9	173	Sporulation
[Up-regulated in MS60]	2.6E-03	13	354	Developmental process
[Up-regulated in MS60]	2.6E-03	9	177	Anatomical structure formation involved in morphogenesis
[Up-regulated in MS60]	2.6E-03	14	410	Transmembrane transport
[Up-regulated in MS60]	2.6E-03	9	179	Anion transport
[Up-regulated in MS60]	3.6E-03	3	12	Polyamine transport
[Up-regulated in MS60]	3.6E-03	6	80	Organic acid transport
[Up-regulated in MS60]	3.6E-03	10	232	Cellular nitrogen compound catabolic process
[Up-regulated in MS60]	3.6E-03	6	79	Carboxylic acid transport
[Up-regulated in MS60]	3.6E-03	3	12	Nitrogen cycle metabolic process
[Up-regulated in MS60]	3.6E-03	8	152	Organic anion transport
[Up-regulated in MS60]	3.7E-03	19	720	Organic substance catabolic process
[Up-regulated in MS60]	3.8E-03	2	3	Proline catabolic process to glutamate
[Up-regulated in MS60]	3.8E-03	2	3	Urea catabolic process
[Up-regulated in MS60]	3.8E-03	2	3	Purine nucleobase catabolic process
[Up-regulated in MS60]	3.8E-03	2	3	Proline catabolic process
[Up-regulated in MS60]	3.9E-03	12	340	Ion transport
[Up-regulated in MS60]	5.5E-03	3	15	Cellular response to hydrogen peroxide
[Up-regulated in MS60]	5.6E-03	14	463	Reproductive process
[Up-regulated in MS60]	6.6E-03	2	4	Putrescine transport
[Up-regulated in MS60]	6.6E-03	2	4	Nucleobase catabolic process
[Up-regulated in MS60]	7.2E-03	14	480	Reproduction
[Up-regulated in MS60]	7.2E-03	3	17	Glutamine family amino acid catabolic process
[Up-regulated in MS60]	8.3E-03	3	18	Glutamate metabolic process
[Up-regulated in MS60]	9.5E-03	3	19	Ammonium transport
[Up-regulated in MS60]	9.7E-03	5	72	Cellular response to starvation
[Up-regulated in MS60]	9.7E-03	9	235	Multi-organism process
[Up-regulated in MS60]	1.0E-02	7	150	Cellular response to extracellular stimulus
[Up-regulated in MS60]	1.0E-02	3	20	Response to hydrogen peroxide
[Up-regulated in MS60]	1.0E-02	7	150	Cellular response to external stimulus
[Up-regulated in MS60]	1.0E-02	4	44	Alpha-amino acid catabolic process
[Up-regulated in MS60]	1.1E-02	3	21	Response to alcohol
[Up-regulated in MS60]	1.1E-02	20	888	Catabolic process
[Up-regulated in MS60]	1.2E-02	2	6	Neurotransmitter transport
[Up-regulated in MS60]	1.2E-02	5	79	Response to inorganic substance
[Up-regulated in MS60]	1.3E-02	5	81	Response to heat
[Up-regulated in MS60]	1.3E-02	7	162	Response to extracellular stimulus
[Up-regulated in MS60]	1.3E-02	8	207	Sexual reproduction
[Up-regulated in MS60]	1.3E-02	3	23	Cellular response to reactive oxygen species
[Up-regulated in MS60]	1.3E-02	5	82	Response to starvation
[Up-regulated in MS60]	1.3E-02	8	207	Multi-organism reproductive process
[Up-regulated in MS60]	1.3E-02	3	24	Cellular response to antibiotic
[Up-regulated in MS60]	1.3E-02	4	50	Amino acid transport
[Up-regulated in MS60]	1.7E-02	5	88	Response to temperature stimulus
[Up-regulated in MS60]	1.7E-02	7	172	Response to external stimulus
[Up-regulated in MS60]	1.8E-02	2	8	Cellular response to ethanol
[Up-regulated in MS60]	2.1E-02	3	29	Cellular response to drug
[Up-regulated in MS60]	2.1E-02	18	822	Cellular catabolic process
[Up-regulated in MS60]	2.1E-02	3	29	Cellular response to toxic substance
[Up-regulated in MS60]	2.1E-02	4	58	Cellular amino acid catabolic process
[Up-regulated in MS60]	2.1E-02	2	9	Urea metabolic process
[Up-regulated in MS60]	2.2E-02	3	30	Pheromone-dependent signal transduction involved in conjugation with cellular fusion
[Up-regulated in MS60]	2.2E-02	3	30	Signal transduction involved in positive regulation of conjugation with cellular fusion
[Up-regulated in MS60]	2.2E-02	3	30	Glutamine family amino acid biosynthetic process
[Up-regulated in MS60]	2.4E-02	2	10	Response to water deprivation
[Up-regulated in MS60]	2.4E-02	6	142	Cellular response to nutrient levels
[Up-regulated in MS60]	2.4E-02	6	143	Small molecule catabolic process
[Up-regulated in MS60]	2.4E-02	2	10	Cellular response to alcohol
[Up-regulated in MS60]	2.4E-02	3	32	Response to reactive oxygen species
[Up-regulated in MS60]	2.4E-02	9	293	Drug metabolic process
[Up-regulated in MS60]	2.5E-02	6	145	Reproductive process in single-celled organism
[Up-regulated in MS60]	2.5E-02	5	102	Response to oxygen-containing compound
[Up-regulated in MS60]	2.6E-02	4	65	Glutamine family amino acid metabolic process
[Up-regulated in MS60]	2.6E-02	2	11	Organic cation transport
[Up-regulated in MS60]	2.6E-02	2	11	Response to ethanol
[Up-regulated in MS60]	2.6E-02	2	11	Purine-containing compound catabolic process
[Up-regulated in MS60]	2.6E-02	2	11	Glutamate biosynthetic process
[Up-regulated in MS60]	2.8E-02	4	68	Cellular response to oxygen-containing compound
[Up-regulated in MS60]	2.9E-02	6	153	Response to nutrient levels
[Up-regulated in MS60]	3.0E-02	2	12	Response to water
[Up-regulated in MS60]	3.3E-02	5	112	Cellular component morphogenesis
[Up-regulated in MS60]	3.4E-02	2	13	Cellular biogenic amine catabolic process
[Up-regulated in MS60]	3.4E-02	17	820	Small molecule metabolic process
[Up-regulated in MS60]	3.5E-02	3	39	Response to antibiotic
[Up-regulated in MS60]	3.6E-02	6	162	Developmental process involved in reproduction
[Up-regulated in MS60]	3.6E-02	9	321	Meiotic cell cycle
[Up-regulated in MS60]	3.7E-02	8	268	Meiotic cell cycle process
[Up-regulated in MS60]	3.7E-02	2	14	Oligopeptide transport
[Up-regulated in MS60]	4.2E-02	5	122	Response to drug
[Up-regulated in MS60]	4.6E-02	2	16	Amine catabolic process
[Up-regulated in MS60]	4.6E-02	2	16	Cellular response to nitrogen levels
[Up-regulated in MS60]	4.6E-02	2	16	Cellular response to nitrogen starvation
[Down-regulated in MS60]	3.1E-24	66	1012	Organonitrogen compound biosynthetic process
[Down-regulated in MS60]	2.0E-18	13	17	Thiamine-containing compound metabolic process
[Down-regulated in MS60]	3.4E-18	19	59	Vitamin metabolic process
[Down-regulated in MS60]	3.4E-18	19	59	Water-soluble vitamin metabolic process
[Down-regulated in MS60]	4.1E-17	12	16	Thiamine metabolic process
[Down-regulated in MS60]	7.2E-17	27	184	Cytoplasmic translation
[Down-regulated in MS60]	2.9E-16	17	54	Water-soluble vitamin biosynthetic process
[Down-regulated in MS60]	2.9E-16	17	54	Vitamin biosynthetic process
[Down-regulated in MS60]	1.0E-15	11	15	Thiamine-containing compound biosynthetic process
[Down-regulated in MS60]	1.0E-15	11	15	Thiamine biosynthetic process
[Down-regulated in MS60]	1.3E-14	34	393	Small molecule biosynthetic process
[Down-regulated in MS60]	4.5E-14	15	50	Pyrimidine-containing compound metabolic process
[Down-regulated in MS60]	8.8E-12	13	46	Pyrimidine-containing compound biosynthetic process
[Down-regulated in MS60]	1.6E-11	71	2043	Cellular biosynthetic process
[Down-regulated in MS60]	2.2E-11	8	11	Vitamin B6 biosynthetic process
[Down-regulated in MS60]	2.5E-11	34	514	Amide biosynthetic process
[Down-regulated in MS60]	2.5E-11	60	1521	Cellular nitrogen compound biosynthetic process
[Down-regulated in MS60]	2.5E-11	70	2021	Organonitrogen compound metabolic process
[Down-regulated in MS60]	2.5E-11	71	2072	Organic substance biosynthetic process
[Down-regulated in MS60]	2.5E-11	32	455	Translation
[Down-regulated in MS60]	2.9E-11	32	460	Peptide biosynthetic process
[Down-regulated in MS60]	2.9E-11	71	2083	Biosynthetic process
[Down-regulated in MS60]	4.3E-11	8	12	Vitamin B6 metabolic process
[Down-regulated in MS60]	1.8E-10	7	9	Pyridoxal phosphate metabolic process
[Down-regulated in MS60]	1.8E-10	7	9	Pyridoxal phosphate biosynthetic process
[Down-regulated in MS60]	1.8E-10	32	496	Peptide metabolic process
[Down-regulated in MS60]	1.8E-10	7	9	Pyridoxine metabolic process
[Down-regulated in MS60]	5.5E-10	7	10	Aldehyde biosynthetic process
[Down-regulated in MS60]	6.6E-10	34	588	Cellular amide metabolic process
[Down-regulated in MS60]	7.8E-10	24	293	Drug metabolic process
[Down-regulated in MS60]	8.9E-10	73	2346	Cellular nitrogen compound metabolic process
[Down-regulated in MS60]	6.9E-09	6	8	Thiamine diphosphate metabolic process
[Down-regulated in MS60]	6.9E-09	6	8	Thiamine diphosphate biosynthetic process
[Down-regulated in MS60]	2.0E-08	38	820	Small molecule metabolic process
[Down-regulated in MS60]	5.0E-08	12	77	Sulfur compound biosynthetic process
[Down-regulated in MS60]	7.0E-08	15	136	Coenzyme biosynthetic process
[Down-regulated in MS60]	8.6E-08	16	160	Cofactor biosynthetic process
[Down-regulated in MS60]	9.6E-08	10	51	Cellular aldehyde metabolic process
[Down-regulated in MS60]	9.7E-08	17	185	Alpha-amino acid metabolic process
[Down-regulated in MS60]	1.0E-07	15	141	Sulfur compound metabolic process
[Down-regulated in MS60]	1.7E-07	17	193	Coenzyme metabolic process
[Down-regulated in MS60]	2.5E-07	5	7	Pyridoxine biosynthetic process
[Down-regulated in MS60]	2.7E-07	19	251	Cellular amino acid metabolic process
[Down-regulated in MS60]	5.8E-07	19	264	Cofactor metabolic process
[Down-regulated in MS60]	5.8E-07	81	3167	Nitrogen compound metabolic process
[Down-regulated in MS60]	1.1E-06	10	66	Pyridine-containing compound biosynthetic process
[Down-regulated in MS60]	2.1E-06	13	131	Cellular amino acid biosynthetic process
[Down-regulated in MS60]	4.3E-06	85	3551	Cellular metabolic process
[Down-regulated in MS60]	5.2E-06	13	142	Ribosomal small subunit biogenesis
[Down-regulated in MS60]	9.6E-06	9	65	Glutamine family amino acid metabolic process
[Down-regulated in MS60]	1.7E-05	6	24	Glutamine metabolic process
[Down-regulated in MS60]	1.9E-05	83	3522	Organic substance metabolic process
[Down-regulated in MS60]	1.9E-05	86	3721	Metabolic process
[Down-regulated in MS60]	2.4E-05	11	115	Maturation of SSU-rRNA
[Down-regulated in MS60]	2.4E-05	21	407	Ribosome biogenesis
[Down-regulated in MS60]	3.3E-05	17	284	Organophosphate biosynthetic process
[Down-regulated in MS60]	3.9E-05	15	228	Organic acid biosynthetic process
[Down-regulated in MS60]	3.9E-05	15	228	Carboxylic acid biosynthetic process
[Down-regulated in MS60]	4.2E-05	11	123	Alpha-amino acid biosynthetic process
[Down-regulated in MS60]	4.5E-05	10	101	Pyridine-containing compound metabolic process
[Down-regulated in MS60]	5.1E-05	21	430	Carboxylic acid metabolic process
[Down-regulated in MS60]	7.5E-05	9	85	Organic hydroxy compound biosynthetic process
[Down-regulated in MS60]	9.3E-05	21	448	Oxoacid metabolic process
[Down-regulated in MS60]	9.8E-05	21	450	Organic acid metabolic process
[Down-regulated in MS60]	1.1E-04	7	50	Amino acid transport
[Down-regulated in MS60]	2.3E-04	7	56	Endonucleolytic cleavage involved in rRNA processing
[Down-regulated in MS60]	2.3E-04	7	56	Endonucleolytic cleavage of tricistronic rRNA transcript (SSU-rRNA, 5.8S rRNA, LSU-rRNA)
[Down-regulated in MS60]	3.0E-04	8	79	Carboxylic acid transport
[Down-regulated in MS60]	3.0E-04	6	40	Aromatic amino acid family metabolic process
[Down-regulated in MS60]	3.1E-04	9	103	Maturation of SSU-rRNA from tricistronic rRNA transcript (SSU-rRNA, 5.8S rRNA, LSU-rRNA)
[Down-regulated in MS60]	3.1E-04	8	80	Organic acid transport
[Down-regulated in MS60]	4.7E-04	21	504	Ribonucleoprotein complex biogenesis
[Down-regulated in MS60]	5.1E-04	3	6	Iron assimilation by chelation and transport
[Down-regulated in MS60]	5.1E-04	7	64	RNA phosphodiester bond hydrolysis, endonucleolytic
[Down-regulated in MS60]	5.7E-04	16	327	RRNA metabolic process
[Down-regulated in MS60]	6.2E-04	10	140	Organic hydroxy compound metabolic process
[Down-regulated in MS60]	1.0E-03	4	18	RRNA transport
[Down-regulated in MS60]	1.0E-03	4	18	RRNA export from nucleus
[Down-regulated in MS60]	1.0E-03	11	179	Anion transport
[Down-regulated in MS60]	1.2E-03	10	152	Organic anion transport
[Down-regulated in MS60]	1.4E-03	2	2	Tryptophan transport
[Down-regulated in MS60]	1.4E-03	2	2	Glutathione transport
[Down-regulated in MS60]	1.4E-03	2	2	Glutathione transmembrane transport
[Down-regulated in MS60]	1.4E-03	2	2	Tripeptide transmembrane transport
[Down-regulated in MS60]	1.4E-03	2	2	Siderophore transmembrane transport
[Down-regulated in MS60]	1.4E-03	14	284	RRNA processing
[Down-regulated in MS60]	1.4E-03	51	1990	Cellular aromatic compound metabolic process
[Down-regulated in MS60]	1.5E-03	7	78	Ribosome assembly
[Down-regulated in MS60]	1.6E-03	7	79	Cleavage involved in rRNA processing
[Down-regulated in MS60]	1.6E-03	18	440	Organophosphate metabolic process
[Down-regulated in MS60]	1.7E-03	3	9	Iron assimilation
[Down-regulated in MS60]	2.4E-03	4	23	Dicarboxylic acid biosynthetic process
[Down-regulated in MS60]	2.6E-03	7	86	Maturation of 5.8S rRNA from tricistronic rRNA transcript (SSU-rRNA, 5.8S rRNA, LSU-rRNA)
[Down-regulated in MS60]	2.7E-03	7	87	Maturation of 5.8S rRNA
[Down-regulated in MS60]	2.8E-03	4	24	Aromatic amino acid family biosynthetic process
[Down-regulated in MS60]	2.8E-03	5	42	Translational elongation
[Down-regulated in MS60]	2.9E-03	45	1734	Gene expression
[Down-regulated in MS60]	3.0E-03	3	11	Iron chelate transport
[Down-regulated in MS60]	3.0E-03	3	11	Siderophore transport
[Down-regulated in MS60]	3.0E-03	5	43	Endonucleolytic cleavage in ITS1 to separate SSU-rRNA from 5.8S rRNA and LSU-rRNA from tricistronic rRNA transcript (SSU-rRNA, 5.8S rRNA, LSU-rRNA)
[Down-regulated in MS60]	3.0E-03	51	2058	Organic cyclic compound metabolic process
[Down-regulated in MS60]	3.5E-03	2	3	Aromatic amino acid transport
[Down-regulated in MS60]	3.5E-03	4	26	Sulfur compound transport
[Down-regulated in MS60]	3.7E-03	16	397	NcRNA processing
[Down-regulated in MS60]	5.1E-03	16	410	Transmembrane transport
[Down-regulated in MS60]	5.2E-03	49	1999	Heterocycle metabolic process
[Down-regulated in MS60]	6.4E-03	2	4	Chorismate biosynthetic process
[Down-regulated in MS60]	6.4E-03	2	4	Oligopeptide transmembrane transport
[Down-regulated in MS60]	6.4E-03	2	4	Tripeptide transport
[Down-regulated in MS60]	7.4E-03	18	509	NcRNA metabolic process
[Down-regulated in MS60]	8.1E-03	4	33	NcRNA export from nucleus
[Down-regulated in MS60]	8.4E-03	3	16	Iron coordination entity transport
[Down-regulated in MS60]	8.6E-03	7	109	RNA phosphodiester bond hydrolysis
[Down-regulated in MS60]	9.9E-03	2	5	Endonucleolytic cleavage to generate mature 3 -end of SSU-rRNA from (SSU-rRNA, 5.8S rRNA, LSU-rRNA)
[Down-regulated in MS60]	9.9E-03	2	5	de novo NAD biosynthetic process from tryptophan
[Down-regulated in MS60]	9.9E-03	2	5	Chorismate metabolic process
[Down-regulated in MS60]	1.1E-02	3	18	Indole-containing compound metabolic process
[Down-regulated in MS60]	1.1E-02	3	18	Tryptophan metabolic process
[Down-regulated in MS60]	1.1E-02	3	18	Indolalkylamine metabolic process
[Down-regulated in MS60]	1.4E-02	2	6	Negative regulation of apoptotic process
[Down-regulated in MS60]	1.5E-02	13	340	Ion transport
[Down-regulated in MS60]	1.6E-02	29	1065	Aromatic compound biosynthetic process
[Down-regulated in MS60]	1.8E-02	4	42	Ribosomal large subunit assembly
[Down-regulated in MS60]	1.9E-02	2	7	de novo NAD biosynthetic process
[Down-regulated in MS60]	1.9E-02	2	7	Negative regulation of programmed cell death
[Down-regulated in MS60]	2.4E-02	2	8	Modified amino acid transport
[Down-regulated in MS60]	2.4E-02	2	8	Translational frameshifting
[Down-regulated in MS60]	2.4E-02	2	8	Leucine biosynthetic process
[Down-regulated in MS60]	2.6E-02	37	1516	Cellular macromolecule biosynthetic process
[Down-regulated in MS60]	2.7E-02	4	48	Dicarboxylic acid metabolic process
[Down-regulated in MS60]	2.7E-02	5	75	RRNA modification
[Down-regulated in MS60]	2.7E-02	37	1523	Macromolecule biosynthetic process
[Down-regulated in MS60]	2.9E-02	3	26	Cellular biogenic amine metabolic process
[Down-regulated in MS60]	2.9E-02	2	9	Cleavage in ITS2 between 5.8S rRNA and LSU-rRNA of tricistronic rRNA transcript (SSU-rRNA, 5.8S rRNA, LSU-rRNA)
[Down-regulated in MS60]	2.9E-02	2	9	Ornithine metabolic process
[Down-regulated in MS60]	3.1E-02	29	1126	Organic cyclic compound biosynthetic process
[Down-regulated in MS60]	3.5E-02	8	182	Organelle assembly
[Down-regulated in MS60]	3.5E-02	2	10	Neutral amino acid transport
[Down-regulated in MS60]	3.6E-02	21	746	Phosphate-containing compound metabolic process
[Down-regulated in MS60]	3.7E-02	3	29	Ribosomal small subunit assembly
[Down-regulated in MS60]	3.9E-02	88	4583	Cellular process
[Down-regulated in MS60]	4.0E-02	3	30	Cofactor transport
[Down-regulated in MS60]	4.0E-02	3	30	Glutamine family amino acid biosynthetic process
[Down-regulated in MS60]	4.1E-02	2	11	Pyrimidine nucleobase biosynthetic process
[Down-regulated in MS60]	4.1E-02	2	11	Negative regulation of cell death
[Down-regulated in MS60]	4.1E-02	7	152	Nucleic acid phosphodiester bond hydrolysis
[Down-regulated in MS60]	4.1E-02	4	56	Anion transmembrane transport
[Down-regulated in MS60]	4.3E-02	21	763	Phosphorus metabolic process
[Down-regulated in MS60]	4.5E-02	6	121	Ribosomal large subunit biogenesis
[Down-regulated in MS60]	4.5E-02	5	88	RNA methylation
[Down-regulated in MS60]	4.7E-02	2	12	Leucine metabolic process
