# Supplementary material for: Differential Gene Expression and Allele Frequency Changes Favour Adaptation of a Heterogeneous Yeast Population to Nitrogen-Limited Fermentations
Source: Front Microbiol. 2020 Jun 15;11:1204. doi: 10.3389/fmicb.2020.01204 (PMC7307137; doi:10.3389/fmicb.2020.01204)
Supplement: Supplementary file 4 [file Table_4.XLSX]

## Sheet: Supp_Table_4
Supplementary Table 4. KEGG categories of diferentially expressed genes with “absolute differential expression log2 ratio” ≥ 2.
Condition	Enrichment FDR	Genes in list	Total genes	Functional Category
[Up-regulated in MS60]	1.5E-02	3	21	Arginine and proline metabolism
[Down-regulated in MS60]	2.3E-13	21	146	Ribosome
[Down-regulated in MS60]	2.1E-09	8	19	Thiamine metabolism
[Down-regulated in MS60]	2.2E-09	7	13	Vitamin B6 metabolism
[Down-regulated in MS60]	3.3E-07	13	122	Biosynthesis of amino acids
[Down-regulated in MS60]	4.3E-05	27	685	Metabolic pathways
[Down-regulated in MS60]	5.8E-04	5	35	2-Oxocarboxylic acid metabolism
[Down-regulated in MS60]	2.4E-03	13	295	Biosynthesis of secondary metabolites
[Down-regulated in MS60]	4.3E-03	3	17	Phenylalanine, tyrosine and tryptophan biosynthesis
[Down-regulated in MS60]	7.5E-03	4	42	Pyruvate metabolism
[Down-regulated in MS60]	1.8E-02	9	227	Biosynthesis of antibiotics
[Down-regulated in MS60]	3.8E-02	2	17	Arginine biosynthesis
