# Supplementary material for: Differential Gene Expression and Allele Frequency Changes Favour Adaptation of a Heterogeneous Yeast Population to Nitrogen-Limited Fermentations
Source: Front Microbiol. 2020 Jun 15;11:1204. doi: 10.3389/fmicb.2020.01204 (PMC7307137; doi:10.3389/fmicb.2020.01204)
Supplement: Supplementary file 5 [file Table_5.XLSX]

## Sheet: Supp_Table_5
Supplementary Table 5. Diferentially expressed genes with “absolute differential expression log2 ratio” ≥ 3.
Condition	Name a	Systematic name b	Differential expression log2 ratio	Differential expression p-value	Likely subtelomeric	Copy number variation	Gene copies by strain b					Strain origin of imposed allele
							S288c	YPS128	Y12	DBVPG6044	DBVPG6765	SM60_R1	SM60_R2	SM60_R3
[Up-regulated in MS60]	DAL4 CDS	YIR028W	6.89921	6.33476e-129	Yes	-	1	1	1	1	1	SA	SA	SA
[Up-regulated in MS60]	DAL80 CDS	YKR034W	5.67997	3.08009e-40	-	-	1	1	1	1	1	SA	SA	SA
[Up-regulated in MS60]	PUT4 CDS	YOR348C	4.99157	1.10765e-55	-	-	1	1	1	1	1	NA	NA	NA
[Up-regulated in MS60]	DAL5 CDS	YJR152W	4.93845	9.87013e-31	Yes	-	1	1	1	1	1	NA	NA	NA
[Up-regulated in MS60]	DAL7 CDS	YIR031C	4.85649	5.3422e-46	Yes	-	1	1	1	1	1	NA	NA	NA
[Up-regulated in MS60]	PUT1 CDS	YLR142W	4.33077	1.23514e-31	-	-	1	1	1	1	1	SA	NA	NA
[Up-regulated in MS60]	PUT2 CDS	YHR037W	4.25608	1.62336e-71	Yes	-	1	1	1	1	1	NA	NA	NA
[Up-regulated in MS60]	DCG1 CDS	YIR030C	4.24303	2.35586e-30	-	-	1	1	1	1	1	SA	SA	SA
[Up-regulated in MS60]	UGA4 CDS	YDL210W	4.16832	2.5666e-28	-	-	1	1	1	1	1	WA	WA	WA
[Up-regulated in MS60]	OPT2 CDS	YPR194C	3.97777	3.86057e-57	Yes	Yes	1	1	2	3	1	SA	SA	SA
[Up-regulated in MS60]	DUR3 CDS	YHL016C	3.97442	7.62549e-34	-	-	1	1	1	1	1	SA	SA	SA
[Up-regulated in MS60]	ALD2 CDS	YMR170C	3.96555	5.0194e-86	-	-	1	1	1	1	1	WE	WE	WE
[Up-regulated in MS60]	DUR1,2 CDS	YBR208C	3.93127	4.23596e-38	-	-	1	1	1	1	1	WA	WA	WA
[Up-regulated in MS60]	DAL2 CDS	YIR029W	3.56009	1.41046e-31	-	-	1	1	1	1	1	SA	SA	SA
[Up-regulated in MS60]	CPS1 CDS	YJL172W	3.52163	7.7853e-38	-	-	1	1	1	1	1	SA	SA	SA
[Up-regulated in MS60]	hypothetical protein CDS	YIR042C	3.28413	8.21988e-25	Yes	-	1	1	0	1	0	NA	NA	NA
[Up-regulated in MS60]	YSP3 CDS	YOR003W	3.27124	2.29376e-45	-	-	1	1	1	1	1	NA/SA g	NA/SA g	NA/SA g
[Up-regulated in MS60]	PDC6 CDS	YGR087C	3.25464	3.40268e-15	-	-	1	1	1	1	1	SA	SA	SA
[Up-regulated in MS60]	ADY3 CDS	YDL239C	3.23213	1.19584e-65	Yes	-	1	1	1	1	1	NA	NA	SA
[Up-regulated in MS60]	SPS4 CDS	YOR313C	3.21133	4.9891e-21	-	-	1	1	1	1	1	NA	NA;WA h	NA
[Up-regulated in MS60]	GAP1 CDS	YKR039W	3.10048	6.80313e-18	-	-	1	1	1	1	1	NA	NA	NA
[Up-regulated in MS60]	VBA1 CDS	YMR088C	3.00869	1.95497e-27	-	-	1	1	1	1	1	NA	NA	NA
[Up-regulated in MS60]	SRT1 CDS	YMR101C	3.00565	2.595e-10	-	-	1	1	1	1	1	NA	NA	WE
[Up-regulated in MS60]	DAL1 CDS	YIR027C	3.00017	5.48018e-44	-	-	1	1	1	1	1	NA	NA	NA
[Down-regulated in MS60]	FMP23 CDS	YBR047W	-3.00662	1.13882e-31	-	-	1	1	1	1	1	NA	SA	WA
[Down-regulated in MS60]	TAT1 CDS	YBR069C	-3.05139	8.17857e-25	-	-	1	1	1	1	1	WE	WE	WA
[Down-regulated in MS60]	hypothetical protein CDS	YGL117W	-3.13806	3.60799e-14	-	-	1	1	1	1	1	NA/SA/WA g	NA/SA/WA g	NA/SA/WA g
[Down-regulated in MS60]	SNZ3 CDS	YNL333W/YFL059W c	-3.2399	NA	Yes	Yes	2	2	2	3	2	SA	SA	SA
[Down-regulated in MS60]	PET18 CDS	YCR020C	-3.33632	2.63446e-19	-	-	1	1	1	1	1	WA/WE g	WA/WE g	WA/WE g
[Down-regulated in MS60]	AAD14 CDS	YNL331C	-3.41747	1.14105e-13	Yes	Yes	1	2	1	1	1	NA	NA;SA h	NA
[Down-regulated in MS60]	LYS20 CDS	YDL182W	-3.42481	7.47614e-51	-	-	1	1	1	1	1	SA	SA	SA
[Down-regulated in MS60]	ARN2 CDS	YHL047C	-3.44407	3.50169e-13	Yes	-	1	1	1	0	1	NA;WE h	WE	NA
[Down-regulated in MS60]	THI21 CDS	YPL258C	-3.45672	3.62804e-16	-	-	1	1	1	1	1	WE	SA	SA
[Down-regulated in MS60]	SNZ2 CDS	YNL333W/YFL059W c	-3.46895	NA	Yes	Yes	2	2	2	3	2	SA	SA	SA
[Down-regulated in MS60]	TIR1 CDS	YER011W	-3.48207	3.24969e-20	-	-	1	1	1	1	1	SA	SA	SA
[Down-regulated in MS60]	SNO3 CDS	YFL060C/YNL334C d	-3.56273	NA	Yes	Yes	2	1	1	3	2	WA	WA	WA
[Down-regulated in MS60]	SNO2 CDS	YFL060C/YNL334C d	-3.5885	NA	Yes	Yes	2	1	1	3	2	WA	WA	WA
[Down-regulated in MS60]	GNP1 CDS	YDR508C	-3.63147	2.74458e-20	Yes	-	1	1	1	1	1	SA	SA	SA
[Down-regulated in MS60]	THI73 CDS	YLR004C	-3.64826	2.87528e-34	-	-	1	1	1	1	1	NA	WE	NA
[Down-regulated in MS60]	AGP1 CDS	YCL025C	-3.68134	4.72631e-47	-	-	1	1	1	1	1	WA	WE	WA
[Down-regulated in MS60]	PHO3 CDS	YBR092C	-3.87436	5.46466e-36	-	-	1	1	1	1	1	WA	WA	WA
[Down-regulated in MS60]	TAT2 CDS	YOL020W	-3.88493	2.21187e-41	-	-	1	1	1	1	1	SA	SA	NA
[Down-regulated in MS60]	URA1 CDS	YKL216W	-3.98579	1.62391e-53	Yes	-	1	1	1	1	1	WA	SA/WE g	WA
[Down-regulated in MS60]	THI22 CDS	YPR121W	-4.06639	2.21706e-10	-	-	1	1	0	1	1	NA	NA	NA
[Down-regulated in MS60]	THI12 CDS	YNL332W/YFL058W e	-4.65142	NA	Yes	Yes	2	3	3	3	3	SA	SA	SA
[Down-regulated in MS60]	THI5 CDS	YNL332W/YFL058W e	-4.73456	NA	Yes	Yes	2	3	3	3	3	SA	SA	SA
[Down-regulated in MS60]	THI11 CDS	YJR156C/YDL244W f	-4.86122	NA	Yes	Yes	2	1	1	1	1	WA	NA	NA
[Down-regulated in MS60]	THI13 CDS	YJR156C/YDL244W f	-4.86953	1.08556e-13	Yes	Yes	2	1	1	1	1	WA	WA	WA
[Down-regulated in MS60]	BAP3 CDS	YDR046C	-6.34628	1.93807e-105	-	-	1	1	1	1	1	NA;SA h	SA	NA
[Down-regulated in MS60]	THI4 CDS	YGR144W	-8.2153	9.37891e-94	-	-	1	1	1	1	1	WE	WE	WE
a: According to the SGD (Saccharomyces Genome Database, www.yeastgenome.org). b: According to (Yue et al., 2017). c-f: These ORFs correspond to two copies of the same gene, according to (Yue et al., 2017). g: Same allele for different strains. h: Alleles of different origins equally imposed.
