# Supplementary material for: Differential Gene Expression and Allele Frequency Changes Favour Adaptation of a Heterogeneous Yeast Population to Nitrogen-Limited Fermentations
Source: Front Microbiol. 2020 Jun 15;11:1204. doi: 10.3389/fmicb.2020.01204 (PMC7307137; doi:10.3389/fmicb.2020.01204)
Supplement: Supplementary file 6 [file Table_6.XLSX]

## Sheet: Supp_Table_6
Supplementary Table 6. De novo mutations identified during the selection experiments.
Sample	Chromosome	Position	Gene	Function a	Nucleotide present		Nucelotide count		Alternative nucleotide frequency b
					Reference	Alternative	Reference	Alternative
T1_SM60_R1	chrIV	384023	PRM7	Pheromone-Regulated Membrane protein	C	T	181	55	0.233051
	chrVII	1068259	IMA1	Major isomaltase	T	C	258	61	0.191223
	chrXII	1057798	GAB1	GPI and Actin Bar	C	T	192	27	0.123288
	chrXV	160439	ADH1	Alcohol DeHydrogenase	G	A	99	22	0.181818
T1_SM60_R2	chrXII	96580	SSA2	HSP70 family ATP-binding protein, Stress-Seventy subfamily A	C	T	43	32	0.426667
	chrXIV	601305	YNL018C	Putative protein of unknown function	G	C	98	32	0.246154
	chrXVI	136128	RPL1A	Ribosomal 60S subunit protein L1A; N-terminally acetylated; homologous to mammalian ribosomal protein L10A and bacterial L1	T	C	30	9	0.230769
T1_SM60_R3	chrXIV	601255	YNL018C	Putative protein of unknown function	A	G	115	32	0.217687
	chrXIV	601265	YNL018C	Putative protein of unknown function	A	G	112	32	0.222222
T2_SM60_R1	chrVIII	287348	HXT4	High-affinity glucose transporter; HeXose Transporter	A	G	283	68	0.193732
	chrIX	37804	SUC2	Invertase; sucrose hydrolyzing enzyme; a secreted, glycosylated form is regulated by glucose repression, and an intracellular, nonglycosylated enzyme is produced constitutively	G	A	349	70	0.167064
	chrX	453314	MHO1	Memo Homolog, an ErbB2 interacting protein with an essential function in cell motility	T	G	202	47	0.188755
	chrXII	96580	SSA2	HSP70 family ATP-binding protein, Stress-Seventy subfamily A	C	T	66	42	0.388889
T2_SM60_R2	chrXIII	908563	YMR317W	Putative protein of unknown function	A	G	40	13	0.245283
	chrXIV	252919	SSB2	Stress-Seventy subfamily B, Cytoplasmic ATPase that is a ribosome-associated molecular chaperone; functions with J-protein partner Zuo1p; may be involved in the folding of newly-synthesized polypeptide chains; member of the HSP70 family	T	G	2	13	0.866667
T2_SM60_R3	chrVII	404129	MST27	Multicopy suppressor of Sec Twenty one, Putative integral membrane protein, involved in vesicle formation; forms complex with Mst28p	A	G	15	11	0.423077
	chrXII	96580	SSA2	HSP70 family ATP-binding protein, Stress-Seventy subfamily A	C	T	34	29	0.460317
	chrXIV	601305	YNL018C	Putative protein of unknown function	G	C	83	23	0.216981
	chrXVI	136128	RPL1A	Ribosomal Protein of the Large subunit	T	C	28	13	0.317073
a: Acoording to the SGD (Saccharomyces Genome Database, www.yeastgenome.org). b: Alternative nucleotide frequency = [Alternative nucelotide count / (Reference nucelotide count + Alternative nucelotide count)]
