# Supplementary material for: Differential Gene Expression and Allele Frequency Changes Favour Adaptation of a Heterogeneous Yeast Population to Nitrogen-Limited Fermentations
Source: Front Microbiol. 2020 Jun 15;11:1204. doi: 10.3389/fmicb.2020.01204 (PMC7307137; doi:10.3389/fmicb.2020.01204)
Supplement: Supplementary file 7 [file Table_7.XLSX]

## Sheet: Supp_Table_7
Supplementary Table 7. QTLs mapped by z-scores with a 99% cut-off.
QTL	Chromosome	Window	z-score square		Candidate genes
			T1	T2
A	VII	319000	37.0576	60.4042	LSG1 / USE1 / SRM1
	VII	321000	40.7707	95.2889
B	VIII	521000	37.3089	95.975	BAT1 / CRG1 / FLO5
	VIII	523000	40.8701	92.6076
	VIII	525000	45.1755	97.4876
C	X	163000	39.0554	45.8495	LCB3 / MRS3 / AIM23 / URA2
	X	165000	45.2051	59.2555
