# Supplementary material for: Differential Gene Expression and Allele Frequency Changes Favour Adaptation of a Heterogeneous Yeast Population to Nitrogen-Limited Fermentations
Source: Front Microbiol. 2020 Jun 15;11:1204. doi: 10.3389/fmicb.2020.01204 (PMC7307137; doi:10.3389/fmicb.2020.01204)
Supplement: Supplementary file 8 [file Table_8.XLSX]

## Sheet: Supp_Table_8
Supplementary Table 8. QTLs mapped by z-scores with a 95% cut-off.
QTL	Chromosome	Window	z-score square		Candidate genes
			T1	T2
D	IV	975000	24.6541	29.1562	HSP78 / YAP6 / SWM1 / EXG2
E	IV	1365000	30.7607	34.8541	YHP1 / PPN1 / TSA2 / GUK1 / NHX1
F	V	87000	23.7154	35.7763	ANP1 / HYP2 / MCM3 / SPF1
	V	89000	37.7035	43.0297
A	VII	317000	30.0578	46.0866	LSG1 / USE1 / SRM1
	VII	319000	37.0576	60.4042
	VII	321000	40.7707	95.2889
	VII	323000	24.5649	83.0057
C	X	161000	28.3317	40.1581	LCB3 / MRS3 / AIM23 / URA2
	X	163000	39.0554	45.8495
	X	165000	45.2051	59.2555
	X	167000	31.7841	53.0653
G	XII	729000	23.8345	27.6284	YHC1 / ECM38 / EXG1 / HRI1 / MET17
H	XII	811000	26.9753	36.5764	SPO77 / FKS1 / GAS2 / RPL26A
	XII	813000	27.7181	32.2541
	XII	815000	26.4226	31.8347
	XII	817000	25.2437	29.8576
I	XV	581000	25.4387	25.8745	BAG7 / IDH2 / SIA1 / RUP1
J	XVI	37000	29.1787	30.3773	KAR9 / PLC1 / ACM1 / DIM1 / DIP5
	XVI	39000	25.0117	26.0429
K	XVI	419000	25.767	36.695	YTA6 / UBP16 / MUK1 / BTS1 / RGL1 / VPS28 / CWC27
	XVI	421000	27.5497	38.6767
	XVI	423000	24.3408	35.904
	XVI	425000	23.9455	32.2128
L	XVI	493000	25.3081	32.5656	SVL3 / PHO85 / TRM44 / SUV3
