# Supplementary material for: Differential Gene Expression and Allele Frequency Changes Favour Adaptation of a Heterogeneous Yeast Population to Nitrogen-Limited Fermentations
Source: Front Microbiol. 2020 Jun 15;11:1204. doi: 10.3389/fmicb.2020.01204 (PMC7307137; doi:10.3389/fmicb.2020.01204)
Supplement: Supplementary file 9 [file Table_9.XLSX]

## Sheet: Supp_Table_9
Supplementary Table 9. QTLs mapped by -log10(p) values with a 99% quantile as cut-off.
QTL	Chromosome	Start	End	LOD adjust	Candidate genes
M	I	43000	45000	6.52	ACS1
N	IV	667000	669000	6.37	ARP10
O	V	157000	161000	6.52	NOP16 / PMI40 / FMP52 / YND1
P	VII	319000	323000	6.41	USE1 / SRM1
Q	VIII	513000	525000	8.84	SKN7 / SET5 / BAT1 / CRG1 / FLO5
R	XII	43000	47000	7.48	YBT1 / RNP1
S	XIII	539000	541000	6.73	GID8
T	XV	35000	43000	9.35	ZPS1 / FRE7
U	XV	1045000	1049000	7.46	ATF1
V	XVI	605000	617000	6.64	EAF3 / YME1 / CCL1 / ATH1
